# Supplementary material for: Anticancer effects of alpha-helical peptide epinecidin-1 and its variants in combination with doxorubicin
Source: Med Oncol. 2026 Jul 22;43(9):231. doi: 10.1007/s12032-026-03344-0 (PMC13391716; doi:10.1007/s12032-026-03344-0)
Supplement: Supplementary file 1 — Supplementary Material 1 [file 12032_2026_3344_MOESM1_ESM.xlsx]

## Sheet: A549-7OLX
	A549-7OLX
	Doxorubicin
		Name	Distance	category	Types	From	From Chemistry	To	To Chemistry	Angle DHA	Angle HAY	Angle XDA	Angle DAY	Theta	Theta 2	Gamma	Closest Atom Distance
		A:PHE598:HN - :UNK0:O	2.71166	Hydrogen Bond	Conventional Hydrogen Bond	A:PHE598:HN	H-Donor	:UNK0:O	H-Acceptor	108.762	76.18
		:UNK0:O - A:GLY599:O	3.37492	Hydrogen Bond	Conventional Hydrogen Bond	:UNK0:O	H-Donor	A:GLY599:O	H-Acceptor			69.214	98.079
		A:GLY594:C,O;GLU595:N - :UNK0	5.05252	Hydrophobic	Amide-Pi Stacked	A:GLY594:C,O;GLU595:N	Amide	:UNK0	Pi-Orbitals					26.953	32.52	6.579	4.413
		:UNK0:C - A:ILE650	5.27353	Hydrophobic	Alkyl	:UNK0:C	Alkyl	A:ILE650	Alkyl
		:UNK0:C - A:LEU671	4.73569	Hydrophobic	Alkyl	:UNK0:C	Alkyl	A:LEU671	Alkyl
		:UNK0:C - A:MET730	3.89907	Hydrophobic	Alkyl	:UNK0:C	Alkyl	A:MET730	Alkyl
		:UNK0 - A:VAL601	5.04735	Hydrophobic	Pi-Alkyl	:UNK0	Pi-Orbitals	A:VAL601	Alkyl
		:UNK0 - A:LEU593	5.13834	Hydrophobic	Pi-Alkyl	:UNK0	Pi-Orbitals	A:LEU593	Alkyl
		:UNK0 - A:VAL601	4.55513	Hydrophobic	Pi-Alkyl	:UNK0	Pi-Orbitals	A:VAL601	Alkyl
		:UNK0 - A:ALA617	4.029	Hydrophobic	Pi-Alkyl	:UNK0	Pi-Orbitals	A:ALA617	Alkyl
	Epinecidin-1
		Name	Distance	category	Types	From	From Chemistry	To	To Chemistry	Angle DHA	Angle HAY	Angle XDA	Angle DAY	Theta	Theta 2	Gamma	Closest Atom Distance
		A:VAL21:HT - A:GLU630:OE2	Yes	Hydrogen Bond	Conventional Hydrogen Bond	A:VAL21:HT	H-Donor	A:GLU630:OE2	H-Acceptor	135.037	120.844
		A:HIS18:CE1 - A:PHE598:O	Yes	Hydrogen Bond	Carbon Hydrogen Bond	A:HIS18:CE1	H-Donor	A:PHE598:O	H-Acceptor			10.547	90.194
		A:HIS18 - A:PHE598	Yes	Hydrophobic	Pi-Pi Stacked	A:HIS18	Pi-Orbitals	A:PHE598	Pi-Orbitals					36.117	56.167	28.355	3.601
		A:PRO763 - A:MET16	Yes	Hydrophobic	Alkyl	A:PRO763	Alkyl	A:MET16	Alkyl
		A:ALA13 - A:PRO763	Yes	Hydrophobic	Alkyl	A:ALA13	Alkyl	A:PRO763	Alkyl
		A:TRP766 - A:ILE6	Yes	Hydrophobic	Pi-Alkyl	A:TRP766	Pi-Orbitals	A:ILE6	Alkyl
		A:HIS18 - A:LYS622	Yes	Hydrophobic	Pi-Alkyl	A:HIS18	Pi-Orbitals	A:LYS622	Alkyl
	Variant-1
		Name	Distance	category	Types	From	From Chemistry	To	To Chemistry	Angle XDA	Angle DAY	Theta	Theta 2	Gamma	Closest Atom Distance
		A:GLY1:N - A:GLU597:OE2	5.31152	Electrostatic	Attractive Charge	A:GLY1:N	Positive	A:GLU597:OE2	Negative
		A:LYS5:NZ - A:GLU597:OE2	5.32398	Electrostatic	Attractive Charge	A:LYS5:NZ	Positive	A:GLU597:OE2	Negative
		A:GLY594:CA - A:GLY9:O	3.4692	Hydrogen Bond	Carbon Hydrogen Bond	A:GLY594:CA	H-Donor	A:GLY9:O	H-Acceptor	38.458	108.677
		A:LYS18:CE - A:THR690:O	3.48565	Hydrogen Bond	Carbon Hydrogen Bond	A:LYS18:CE	H-Donor	A:THR690:O	H-Acceptor	15.446	110.974
		A:THR681:CG2 - A:PHE11	3.94374	Hydrophobic	Pi-Sigma	A:THR681:CG2	C-H	A:PHE11	Pi-Orbitals			27.814
		A:PHE598 - A:PHE2	5.74581	Hydrophobic	Pi-Pi T-shaped	A:PHE598	Pi-Orbitals	A:PHE2	Pi-Orbitals			87.855	8.166	85.767	4.332
		A:LYS675 - A:ILE17	5.05053	Hydrophobic	Alkyl	A:LYS675	Alkyl	A:ILE17	Alkyl
		A:ARG727 - A:ILE7	4.86706	Hydrophobic	Alkyl	A:ARG727	Alkyl	A:ILE7	Alkyl
		A:ALA13 - A:LEU593	3.48803	Hydrophobic	Alkyl	A:ALA13	Alkyl	A:LEU593	Alkyl
		A:PHE673 - A:ILE17	4.75668	Hydrophobic	Pi-Alkyl	A:PHE673	Pi-Orbitals	A:ILE17	Alkyl
	Variant-2
		Name	Distance	category	Types	From	From Chemistry	To	To Chemistry	Angle DHA	Angle HAY	Angle XDA	Angle DAY	Theta
		A:THR799:HG1 - A:PHE11:O	2.44683	Hydrogen Bond	Conventional Hydrogen Bond	A:THR799:HG1	H-Donor	A:PHE11:O	H-Acceptor	126.994	131.486
		A:ARG727:CD - A:PHE4:O	3.61679	Hydrogen Bond	Carbon Hydrogen Bond	A:ARG727:CD	H-Donor	A:PHE4:O	H-Acceptor			10.841	116.845
		A:ASP723:OD2 - A:PHE4	4.97621	Electrostatic	Pi-Anion	A:ASP723:OD2	Negative	A:PHE4	Pi-Orbitals					38.732
		A:MET730:SD - A:PHE2	5.80692	Other	Pi-Sulfur	A:MET730:SD	Sulfur	A:PHE2	Pi-Orbitals					85.419
		A:ARG727 - A:ILE7	4.96335	Hydrophobic	Alkyl	A:ARG727	Alkyl	A:ILE7	Alkyl
		A:PHE2 - A:VAL601	4.31946	Hydrophobic	Pi-Alkyl	A:PHE2	Pi-Orbitals	A:VAL601	Alkyl
		A:PHE2 - A:ALA617	4.62535	Hydrophobic	Pi-Alkyl	A:PHE2	Pi-Orbitals	A:ALA617	Alkyl
		A:PHE2 - A:LYS619	4.90136	Hydrophobic	Pi-Alkyl	A:PHE2	Pi-Orbitals	A:LYS619	Alkyl
		A:PHE2 - A:LEU671	4.84853	Hydrophobic	Pi-Alkyl	A:PHE2	Pi-Orbitals	A:LEU671	Alkyl

## Sheet: HeLa-2QO9
	HeLa-2QO9
	Doxorubicin
		Name	Distance	category	Types	From	From Chemistry	To	To Chemistry	Angle DHA	Angle HAY	Angle XDA	Angle DAY
		A:GLU631:HN - :UNK0:O	2.60875	Hydrogen Bond	Conventional Hydrogen Bond	A:GLU631:HN	H-Donor	:UNK0:O	H-Acceptor	112.898	113.255
		A:LYS653:NZ - :UNK0:O	3.30991	Hydrogen Bond	Conventional Hydrogen Bond	A:LYS653:NZ	H-Donor	:UNK0:O	H-Acceptor			8.041	58.621
		A:SER706:OG - :UNK0:O	3.17677	Hydrogen Bond	Conventional Hydrogen Bond	A:SER706:OG	H-Donor	:UNK0:O	H-Acceptor			90.493	36.911
		:UNK0:N - A:ALA629:O	3.03023	Hydrogen Bond	Conventional Hydrogen Bond	:UNK0:N	H-Donor	A:ALA629:O	H-Acceptor			57.925	105.002
		:UNK0 - A:VAL635	5.02728	Hydrophobic	Pi-Alkyl	:UNK0	Pi-Orbitals	A:VAL635	Alkyl
		:UNK0 - A:LEU753	5.14195	Hydrophobic	Pi-Alkyl	:UNK0	Pi-Orbitals	A:LEU753	Alkyl
		:UNK0 - A:VAL627	4.71103	Hydrophobic	Pi-Alkyl	:UNK0	Pi-Orbitals	A:VAL627	Alkyl
		:UNK0 - A:VAL627	5.19644	Hydrophobic	Pi-Alkyl	:UNK0	Pi-Orbitals	A:VAL627	Alkyl
	Epinecidin-1
		Name	Distance	category	Types	From	From Chemistry	To	To Chemistry	Angle DHA	Angle HAY	Angle XDA	Angle DAY
		A:LYS15:HZ1 - A:ASP708:OD1	2.04909	Hydrogen Bond;Electrostatic	Salt Bridge;Attractive Charge	A:LYS15:HZ1	H-Donor;Positive	A:ASP708:OD1	H-Acceptor;Negative	129.166	137.296
		A:LYS15:NZ - A:ASP708:OD2	3.7956	Electrostatic	Attractive Charge	A:LYS15:NZ	Positive	A:ASP708:OD2	Negative
		A:LYS15:CE - A:ASP708:OD2	3.43687	Hydrogen Bond	Carbon Hydrogen Bond	A:LYS15:CE	H-Donor	A:ASP708:OD2	H-Acceptor			20.656	97.037
		A:ARG750 - A:LYS15	4.46154	Hydrophobic	Alkyl	A:ARG750	Alkyl	A:LYS15	Alkyl
		A:LYS785 - A:LEU20	5.26271	Hydrophobic	Alkyl	A:LYS785	Alkyl	A:LEU20	Alkyl
		A:PHE2 - A:LYS625	5.13458	Hydrophobic	Pi-Alkyl	A:PHE2	Pi-Orbitals	A:LYS625	Alkyl
		A:HIS5 - A:LYS625	4.39404	Hydrophobic	Pi-Alkyl	A:HIS5	Pi-Orbitals	A:LYS625	Alkyl
	Variant-1
		Name	Distance	category	Types	From	From Chemistry	To	To Chemistry	Angle XDA	Angle DAY	Theta
		A:LYS656:NZ - A:VAL21:OXT	3.9354	Hydrogen Bond;Electrostatic	Salt Bridge	A:LYS656:NZ	H-Donor	A:VAL21:OXT	H-Acceptor	39.833	142.907
		A:LYS15:NZ - A:ASP708:OD1	3.69893	Hydrogen Bond;Electrostatic	Salt Bridge	A:LYS15:NZ	H-Donor	A:ASP708:OD1	H-Acceptor	53.501	122.069
		A:LYS15:NZ - A:ASP708:OD2	4.44462	Electrostatic	Attractive Charge	A:LYS15:NZ	Positive	A:ASP708:OD2	Negative
		A:LYS18:NZ - A:ASP746:OD2	5.56251	Electrostatic	Attractive Charge	A:LYS18:NZ	Positive	A:ASP746:OD2	Negative
		A:GLY19:CA - A:ALA629:O	3.39829	Hydrogen Bond	Carbon Hydrogen Bond	A:GLY19:CA	H-Donor	A:ALA629:O	H-Acceptor	34.566	91.262
		A:ASP708:OD2 - A:PHE11	3.43645	Electrostatic	Pi-Anion	A:ASP708:OD2	Negative	A:PHE11	Pi-Orbitals			16.322
		A:ARG712 - A:LYS8	4.56781	Hydrophobic	Alkyl	A:ARG712	Alkyl	A:LYS8	Alkyl
		A:ARG823 - A:ILE7	4.1877	Hydrophobic	Alkyl	A:ARG823	Alkyl	A:ILE7	Alkyl
		A:PHE4 - A:ARG712	5.31068	Hydrophobic	Pi-Alkyl	A:PHE4	Pi-Orbitals	A:ARG712	Alkyl
		A:PHE11 - A:ARG750	5.34813	Hydrophobic	Pi-Alkyl	A:PHE11	Pi-Orbitals	A:ARG750	Alkyl
	Variant-2
		Name	Distance	category	Types	From	From Chemistry	To	To Chemistry	Angle DHA	Angle HAY	Angle XDA	Angle DAY
		A:LYS12:NZ - A:GLU631:OE1	4.57373	Electrostatic	Attractive Charge	A:LYS12:NZ	Positive	A:GLU631:OE1	Negative
		A:LYS12:NZ - A:GLU631:OE2	4.82707	Electrostatic	Attractive Charge	A:LYS12:NZ	Positive	A:GLU631:OE2	Negative
		A:LYS12:NZ - A:ASP666:OD1	4.65805	Electrostatic	Attractive Charge	A:LYS12:NZ	Positive	A:ASP666:OD1	Negative
		A:LYS12:NZ - A:ASP666:OD2	3.81709	Electrostatic	Attractive Charge	A:LYS12:NZ	Positive	A:ASP666:OD2	Negative
		A:LYS12:NZ - A:GLU670:OE2:B	4.93874	Electrostatic	Attractive Charge	A:LYS12:NZ	Positive	A:GLU670:OE2:B	Negative
		A:SER672:HG - A:LYS13:O	2.36186	Hydrogen Bond	Conventional Hydrogen Bond	A:SER672:HG	H-Donor	A:LYS13:O	H-Acceptor	112.584	138.034
		A:ILE6:CA - A:ARG665:NH2	3.76517	Hydrogen Bond	Carbon Hydrogen Bond	A:ILE6:CA	H-Donor	A:ARG665:NH2	H-Acceptor			5.189	100.342
		A:GLY9:CA - A:ARG665:NH2	3.64663	Hydrogen Bond	Carbon Hydrogen Bond	A:GLY9:CA	H-Donor	A:ARG665:NH2	H-Acceptor			9.859	96.074
		A:GLY9:CA - A:ASP666:OD1	3.38177	Hydrogen Bond	Carbon Hydrogen Bond	A:GLY9:CA	H-Donor	A:ASP666:OD1	H-Acceptor			14.604	142.677
		A:LYS12:CA - A:ASP666:OD1	3.6273	Hydrogen Bond	Carbon Hydrogen Bond	A:LYS12:CA	H-Donor	A:ASP666:OD1	H-Acceptor			9.906	122
		A:LYS12:CE - A:GLU670:OE2:B	3.72308	Hydrogen Bond	Carbon Hydrogen Bond	A:LYS12:CE	H-Donor	A:GLU670:OE2:B	H-Acceptor			31.985	128.555
		A:LYS662 - A:LYS5	4.19499	Hydrophobic	Alkyl	A:LYS662	Alkyl	A:LYS5	Alkyl
		A:ARG665 - A:LYS13	4.81194	Hydrophobic	Alkyl	A:ARG665	Alkyl	A:LYS13	Alkyl
		A:VAL770 - A:LYS15	5.10721	Hydrophobic	Alkyl	A:VAL770	Alkyl	A:LYS15	Alkyl

## Sheet: HepG2-3TZM
	HepG2-3TZM
	Doxorubicin
		Name	Distance	category	Types	From	From Chemistry	To	To Chemistry	Angle XDA	Angle DAY	Theta
		:UNK0:C - A:ASP333:OD2	3.6204	Hydrogen Bond	Carbon Hydrogen Bond	:UNK0:C	H-Donor	A:ASP333:OD2	H-Acceptor	48.879	157.23
		A:LYS232:NZ - :UNK0	3.78763	Hydrogen Bond;Electrostatic	Pi-Cation;Pi-Donor Hydrogen Bond	A:LYS232:NZ	Positive;H-Donor	:UNK0	Pi-Orbitals;Pi-Orbitals			30.722
		A:LYS335:NZ - :UNK0	4.03113	Hydrogen Bond;Electrostatic	Pi-Cation;Pi-Donor Hydrogen Bond	A:LYS335:NZ	Positive;H-Donor	:UNK0	Pi-Orbitals;Pi-Orbitals			32.933
		:UNK0:C - A:ARG215	3.90431	Hydrophobic	Alkyl	:UNK0:C	Alkyl	A:ARG215	Alkyl
		:UNK0:C - A:LEU260	5.22107	Hydrophobic	Alkyl	:UNK0:C	Alkyl	A:LEU260	Alkyl
		:UNK0:C - A:LEU278	4.7932	Hydrophobic	Alkyl	:UNK0:C	Alkyl	A:LEU278	Alkyl
		A:TYR249 - :UNK0:C	3.87071	Hydrophobic	Pi-Alkyl	A:TYR249	Pi-Orbitals	:UNK0:C	Alkyl
		:UNK0 - A:LYS337	4.96547	Hydrophobic	Pi-Alkyl	:UNK0	Pi-Orbitals	A:LYS337	Alkyl
		:UNK0 - A:LYS337	4.84536	Hydrophobic	Pi-Alkyl	:UNK0	Pi-Orbitals	A:LYS337	Alkyl
		:UNK0 - A:VAL219	5.27547	Hydrophobic	Pi-Alkyl	:UNK0	Pi-Orbitals	A:VAL219	Alkyl
		:UNK0 - A:ALA230	5.31571	Hydrophobic	Pi-Alkyl	:UNK0	Pi-Orbitals	A:ALA230	Alkyl
		:UNK0 - A:LYS232	4.35591	Hydrophobic	Pi-Alkyl	:UNK0	Pi-Orbitals	A:LYS232	Alkyl
		:UNK0 - A:LEU260	5.41381	Hydrophobic	Pi-Alkyl	:UNK0	Pi-Orbitals	A:LEU260	Alkyl
		:UNK0 - A:ALA350	5.37503	Hydrophobic	Pi-Alkyl	:UNK0	Pi-Orbitals	A:ALA350	Alkyl
	Epinecidin-1
		Name	Distance	category	Types	From	From Chemistry	To	To Chemistry	Angle DHA	Angle HAY	Angle XDA
		A:THR296:OG1 - A:HIS18:O	Hydrogen Bond	Conventional Hydrogen Bond	A:THR296:OG1	H-Donor	A:HIS18:O	H-Acceptor	14.309	111.251
		A:THR296:OG1 - A:HIS18:ND1	Hydrogen Bond	Conventional Hydrogen Bond	A:THR296:OG1	H-Donor	A:HIS18:ND1	H-Acceptor	79.339	113.339
		A:THR296:HN - A:HIS18:O	Hydrogen Bond	Conventional Hydrogen Bond	A:THR296:HN	H-Donor	A:HIS18:O	H-Acceptor			114.518	153.878
		A:HIS5:HN - A:SER434:OG	Hydrogen Bond	Conventional Hydrogen Bond	A:HIS5:HN	H-Donor	A:SER434:OG	H-Acceptor			134.687	99.858
		A:HIS18:HN - A:HIS421:NE2	Hydrogen Bond	Conventional Hydrogen Bond	A:HIS18:HN	H-Donor	A:HIS421:NE2	H-Acceptor			146.976	93.93
	Variant-1
		Name	Distance	category	Types	From	From Chemistry	To	To Chemistry	Angle DHA	Angle HAY	Theta	Angle Deviation
		A:LYS376:HZ1 - A:GLY1:O	2.81952	Hydrogen Bond	Conventional Hydrogen Bond	A:LYS376:HZ1	H-Donor	A:GLY1:O	H-Acceptor	149.555	109.154
		A:ARG215:NE - A:PHE2	4.40574	Electrostatic	Pi-Cation	A:ARG215:NE	Positive	A:PHE2	Pi-Orbitals			21.281
		A:ASP435:OD2 - A:PHE4	3.25401	Electrostatic	Pi-Anion	A:ASP435:OD2	Negative	A:PHE4	Pi-Orbitals			2.501
		A:ARG215:CD - A:PHE2	3.60743	Hydrophobic	Pi-Sigma	A:ARG215:CD	C-H	A:PHE2	Pi-Orbitals			7.903	8.307
		A:ARG215 - A:ILE6	4.20607	Hydrophobic	Alkyl	A:ARG215	Alkyl	A:ILE6	Alkyl
		A:LYS337 - A:LEU10	5.1383	Hydrophobic	Alkyl	A:LYS337	Alkyl	A:LEU10	Alkyl
		A:LYS376 - A:ILE3	4.61909	Hydrophobic	Alkyl	A:LYS376	Alkyl	A:ILE3	Alkyl
		A:PHE2 - A:ARG215	5.09819	Hydrophobic	Pi-Alkyl	A:PHE2	Pi-Orbitals	A:ARG215	Alkyl
		A:PHE2 - A:LEU354	5.21452	Hydrophobic	Pi-Alkyl	A:PHE2	Pi-Orbitals	A:LEU354	Alkyl
		A:PHE2 - A:VAL373	5.39253	Hydrophobic	Pi-Alkyl	A:PHE2	Pi-Orbitals	A:VAL373	Alkyl
	Variant-2
		Name	Distance	category	Types	From	From Chemistry	To	To Chemistry	Angle DHA	Angle HAY
		A:LYS13:HZ3 - A:ASP290:OD2	2.76831	Hydrogen Bond;Electrostatic	Salt Bridge;Attractive Charge	A:LYS13:HZ3	H-Donor;Positive	A:ASP290:OD2	H-Acceptor;Negative	107.274	90.964
		A:ARG215 - A:ILE17	4.78432	Hydrophobic	Alkyl	A:ARG215	Alkyl	A:ILE17	Alkyl
		A:ARG215 - A:LEU20	5.25952	Hydrophobic	Alkyl	A:ARG215	Alkyl	A:LEU20	Alkyl
		A:LYS337 - A:LYS13	4.24483	Hydrophobic	Alkyl	A:LYS337	Alkyl	A:LYS13	Alkyl
		A:PHE216 - A:VAL21	5.32441	Hydrophobic	Pi-Alkyl	A:PHE216	Pi-Orbitals	A:VAL21	Alkyl
		A:PHE289 - A:LYS12	5.26358	Hydrophobic	Pi-Alkyl	A:PHE289	Pi-Orbitals	A:LYS12	Alkyl
		A:PHE2 - A:ARG294	5.12052	Hydrophobic	Pi-Alkyl	A:PHE2	Pi-Orbitals	A:ARG294	Alkyl

## Sheet: IMR-32-4AOJ
	IMR-32-4AOJ
	Doxorubicin
		Name	Distance	category	Types	From	From Chemistry	To	To Chemistry	Angle XDA	Angle DAY	Theta
		:UNK0:O - A:ASP596:OD2	5.0188	Electrostatic	Attractive Charge	:UNK0:O	Positive	A:ASP596:OD2	Negative
		A:ARG654:CD - :UNK0:O	3.41072	Hydrogen Bond	Carbon Hydrogen Bond	A:ARG654:CD	H-Donor	:UNK0:O	H-Acceptor	23.051	103.347
		A:LEU657:CD1 - :UNK0	3.43632	Hydrophobic	Pi-Sigma	A:LEU657:CD1	C-H	:UNK0	Pi-Orbitals			5.974
		A:LEU657:CD2 - :UNK0	3.78821	Hydrophobic	Pi-Sigma	A:LEU657:CD2	C-H	:UNK0	Pi-Orbitals			17.043
		:UNK0:C - A:LYS544	4.38215	Hydrophobic	Alkyl	:UNK0:C	Alkyl	A:LYS544	Alkyl
		:UNK0:C - A:ARG654	4.69137	Hydrophobic	Alkyl	:UNK0:C	Alkyl	A:ARG654	Alkyl
		A:PHE589 - :UNK0:C	4.29752	Hydrophobic	Pi-Alkyl	A:PHE589	Pi-Orbitals	:UNK0:C	Alkyl
		:UNK0 - A:VAL524	5.07508	Hydrophobic	Pi-Alkyl	:UNK0	Pi-Orbitals	A:VAL524	Alkyl
		:UNK0 - A:VAL524	4.14695	Hydrophobic	Pi-Alkyl	:UNK0	Pi-Orbitals	A:VAL524	Alkyl
		:UNK0 - A:VAL524	4.89614	Hydrophobic	Pi-Alkyl	:UNK0	Pi-Orbitals	A:VAL524	Alkyl
		:UNK0 - A:ALA542	4.41742	Hydrophobic	Pi-Alkyl	:UNK0	Pi-Orbitals	A:ALA542	Alkyl
		:UNK0 - A:VAL573	5.34782	Hydrophobic	Pi-Alkyl	:UNK0	Pi-Orbitals	A:VAL573	Alkyl
		:UNK0 - A:ARG654	4.71139	Hydrophobic	Pi-Alkyl	:UNK0	Pi-Orbitals	A:ARG654	Alkyl
	Epinecidin-1
		Name	Distance	category	Types	From	From Chemistry	To	To Chemistry	Angle DHA	Angle HAY	Angle XDA	Angle DAY
		A:HIS5:HD1 - A:MET566:SD	2.67997	Hydrogen Bond	Conventional Hydrogen Bond	A:HIS5:HD1	H-Donor	A:MET566:SD	H-Acceptor	125.536	95.782
		A:MET16:CA - A:ASP556:OD1	3.35574	Hydrogen Bond	Carbon Hydrogen Bond	A:MET16:CA	H-Donor	A:ASP556:OD1	H-Acceptor			16.178	97.275
		A:ARG559 - A:LYS15	4.46188	Hydrophobic	Alkyl	A:ARG559	Alkyl	A:LYS15	Alkyl
		A:ARG559 - A:MET16	5.10351	Hydrophobic	Alkyl	A:ARG559	Alkyl	A:MET16	Alkyl
		A:LEU644 - A:ILE6	4.213	Hydrophobic	Alkyl	A:LEU644	Alkyl	A:ILE6	Alkyl
		A:HIS5 - A:MET566	4.75527	Hydrophobic	Pi-Alkyl	A:HIS5	Pi-Orbitals	A:MET566	Alkyl
		A:HIS12 - A:ARG559	4.54761	Hydrophobic	Pi-Alkyl	A:HIS12	Pi-Orbitals	A:ARG559	Alkyl
	Variant-1
		Name	Distance	category	Types	From	From Chemistry	To	To Chemistry	Angle XDA	Angle DAY	Theta
		A:LYS15:CE - A:GLN570:N	3.43923	Hydrogen Bond	Carbon Hydrogen Bond	A:LYS15:CE	H-Donor	A:GLN570:N	H-Acceptor	13.932	108.359
		A:ARG574:NE - A:PHE11	4.96746	Electrostatic	Pi-Cation	A:ARG574:NE	Positive	A:PHE11	Pi-Orbitals			27.81
		A:MET592:SD - A:PHE4	5.28681	Other	Pi-Sulfur	A:MET592:SD	Sulfur	A:PHE4	Pi-Orbitals			76.495
		A:LEU533 - A:LEU10	4.4116	Hydrophobic	Alkyl	A:LEU533	Alkyl	A:LEU10	Alkyl
		A:MET539 - A:ILE3	4.69158	Hydrophobic	Alkyl	A:MET539	Alkyl	A:ILE3	Alkyl
		A:PHE11 - A:ARG574	4.75179	Hydrophobic	Pi-Alkyl	A:PHE11	Pi-Orbitals	A:ARG574	Alkyl
	Variant-2
		Name	Distance	category	Types	From	From Chemistry	To	To Chemistry	Angle XDA	Angle DAY
		A:LYS15:NZ - A:ASP607:OD2	4.00854	Electrostatic	Attractive Charge	A:LYS15:NZ	Positive	A:ASP607:OD2	Negative
		A:GLN726:NE2 - A:PHE11:O	3.24953	Hydrogen Bond	Conventional Hydrogen Bond	A:GLN726:NE2	H-Donor	A:PHE11:O	H-Acceptor	71.155	110.262
		A:ARG599:CD - A:ILE17:O	3.10604	Hydrogen Bond	Carbon Hydrogen Bond	A:ARG599:CD	H-Donor	A:ILE17:O	H-Acceptor	41.835	150.843
		A:LYS8:CE - A:ASN733:OD1	3.10891	Hydrogen Bond	Carbon Hydrogen Bond	A:LYS8:CE	H-Donor	A:ASN733:OD1	H-Acceptor	36.124	138.436
		A:LYS12:CE - A:LEU731:O	3.20328	Hydrogen Bond	Carbon Hydrogen Bond	A:LYS12:CE	H-Donor	A:LEU731:O	H-Acceptor	22.552	124.285
		A:ARG599 - A:MET16	4.63032	Hydrophobic	Alkyl	A:ARG599	Alkyl	A:MET16	Alkyl
		A:LYS5 - A:MET688	5.09981	Hydrophobic	Alkyl	A:LYS5	Alkyl	A:MET688	Alkyl

## Sheet: MCF-7-1A28
	MCF-7-1A28
	Doxorubicin
		Name	Distance	category	Types	From	From Chemistry	To	To Chemistry	Angle DHA	Angle HAY	Angle XDA	Angle DAY	Theta	Theta 2	Gamma	Closest Atom Distance
		A:SER866:HG - :UNK0:O	2.30271	Hydrogen Bond	Conventional Hydrogen Bond	A:SER866:HG	H-Donor	:UNK0:O	H-Acceptor	106.871	37.069
		:UNK0:O - A:PHE930:O	3.30407	Hydrogen Bond	Conventional Hydrogen Bond	:UNK0:O	H-Donor	A:PHE930:O	H-Acceptor			49.723	108.583
		:UNK0:O - A:PHE930:O	2.84105	Hydrogen Bond	Conventional Hydrogen Bond	:UNK0:O	H-Donor	A:PHE930:O	H-Acceptor			71.732	134.044
		:UNK0:O - A:SER867:OG	2.70166	Hydrogen Bond	Conventional Hydrogen Bond	:UNK0:O	H-Donor	A:SER867:OG	H-Acceptor			105.35	91.997
		A:ILE849:CD1 - :UNK0	3.57425	Hydrophobic	Pi-Sigma	A:ILE849:CD1	C-H	:UNK0	Pi-Orbitals					12.154
		A:PHE870 - :UNK0	4.79222	Hydrophobic	Pi-Pi T-shaped	A:PHE870	Pi-Orbitals	:UNK0	Pi-Orbitals					71.24	10.645	65.66	3.611
		A:SER866:C,O;SER867:N - :UNK0	5.25606	Hydrophobic	Amide-Pi Stacked	A:SER866:C,O;SER867:N	Amide	:UNK0	Pi-Orbitals					38.178	44.626	12.513	4.299
		:UNK0:C - A:ILE849	4.60664	Hydrophobic	Alkyl	:UNK0:C	Alkyl	A:ILE849	Alkyl
		:UNK0:C - A:ARG850	4.7178	Hydrophobic	Alkyl	:UNK0:C	Alkyl	A:ARG850	Alkyl
		:UNK0 - A:ILE849	5.18484	Hydrophobic	Pi-Alkyl	:UNK0	Pi-Orbitals	A:ILE849	Alkyl
		:UNK0 - A:ILE853	5.4574	Hydrophobic	Pi-Alkyl	:UNK0	Pi-Orbitals	A:ILE853	Alkyl
	Epinecidin-1
		Name	Distance	category	Types	From	From Chemistry	To	To Chemistry
		A:ILE783 - A:ILE6	4.20049	Hydrophobic	Alkyl	A:ILE783	Alkyl	A:ILE6	Alkyl
		A:ALA13 - A:ARG788	3.89286	Hydrophobic	Alkyl	A:ALA13	Alkyl	A:ARG788	Alkyl
	Variant-1
		Name	Distance	category	Types	From	From Chemistry	To	To Chemistry	Angle XDA	Angle DAY	Theta
		A:LYS18:NZ - A:GLU904:OE2	5.19756	Electrostatic	Attractive Charge	A:LYS18:NZ	Positive	A:GLU904:OE2	Negative
		A:VAL21:CA - A:GLU904:OE2	3.33881	Hydrogen Bond	Carbon Hydrogen Bond	A:VAL21:CA	H-Donor	A:GLU904:OE2	H-Acceptor	14.398	170.746
		A:ARG724:NH1 - A:PHE11	3.72014	Hydrogen Bond	Pi-Donor Hydrogen Bond	A:ARG724:NH1	H-Donor	A:PHE11	Pi-Orbitals			38.787
		A:ILE699 - A:LEU10	5.19181	Hydrophobic	Alkyl	A:ILE699	Alkyl	A:LEU10	Alkyl
		A:LEU727 - A:LEU10	5.23468	Hydrophobic	Alkyl	A:LEU727	Alkyl	A:LEU10	Alkyl
		A:MET908 - A:ILE17	5.04082	Hydrophobic	Alkyl	A:MET908	Alkyl	A:ILE17	Alkyl
		A:ALA13 - A:LEU727	4.99134	Hydrophobic	Alkyl	A:ALA13	Alkyl	A:LEU727	Alkyl
	Variant-2
		Name	Distance	category	Types	From	From Chemistry	To	To Chemistry	Angle DHA	Angle HAY	Angle XDA	Angle DAY	Theta	Theta 2	Gamma	Closest Atom Distance
		A:LYS13:NZ - A:ASP697:OD2	4.76359	Electrostatic	Attractive Charge	A:LYS13:NZ	Positive	A:ASP697:OD2	Negative
		A:SER735:HG - A:LYS15:O	2.94504	Hydrogen Bond	Conventional Hydrogen Bond	A:SER735:HG	H-Donor	A:LYS15:O	H-Acceptor	92.424	132.766
		A:GLY9:CA - A:ASP697:OD2	3.29127	Hydrogen Bond	Carbon Hydrogen Bond	A:GLY9:CA	H-Donor	A:ASP697:OD2	H-Acceptor			51.934	134.397
		A:TYR700 - A:PHE2	4.92424	Hydrophobic	Pi-Pi Stacked	A:TYR700	Pi-Orbitals	A:PHE2	Pi-Orbitals					36.784	53.207	29.903	3.521
		A:ILE699 - A:ILE6	4.52382	Hydrophobic	Alkyl	A:ILE699	Alkyl	A:ILE6	Alkyl
		A:LYS731 - A:MET16	4.96681	Hydrophobic	Alkyl	A:LYS731	Alkyl	A:MET16	Alkyl
		A:LYS734 - A:MET16	4.83349	Hydrophobic	Alkyl	A:LYS734	Alkyl	A:MET16	Alkyl
